# Supplementary material for: Molecular Epidemiology and Antibiotic Susceptibility of Vibrio cholerae Associated with a Large Cholera Outbreak in Ghana in 2014
Source: PLoS Negl Trop Dis. 2016 May 27;10(5):e0004751. doi: 10.1371/journal.pntd.0004751 (PMC4883745; doi:10.1371/journal.pntd.0004751)
Supplement: S1 Dataset — (TXT) [file pntd.0004751.s002.txt]

Year	Code	Region	District	Date onset	Serotype	Biotype	TOX PCR	Tox type PCR	SEROTYPE PCR	PULSETYPE	MLST	MLVAvc147	MLVAvco436-7	MLVAvc1650	MLVAvca0171	MLVAvca0283	AMP	C	CIP	CN	TE	SxT	NA
2011	431/11	CEN	AWS	26.02.11	OGAWA	El Tor	positive	Classical	O1	B		7	7	6	17	23	S	S	S	S	S	R	S
2011	441/11B	GAR	TEM	06.03.11	OGAWA	El Tor	positive	Classical	O1	B		6	7	5	14	22	S	S	S	S	S	R	S
2011	478/11	VOL	HOV	10.05.11	OGAWA	El Tor	positive	Classical	O1								S	S	S	S	S	R	S
2011	479/11	VOL	HOV	10.05.11	OGAWA	El Tor	positive	Classical	O1								S	S	S	S	S	R	S
2011	480/11	VOL	HOV	09.05.11	OGAWA	El Tor	positive	Classical	O1								S	S	S	S	S	R	S
2011	481/11	VOL	HOV	11.05.11	OGAWA	El Tor	positive	Classical	O1	A	ST69	7	7	6	19	23	S	S	S	S	S	R	S
2011	635/11	CEN	AWS	03.07.11	OGAWA	El Tor	positive	Classical	O1	I		7	7	6	14	23	S	S	S	S	S	R	S
2011	655/11	VOL	HOH	06.07.11	OGAWA	El Tor	positive	Classical	O1	B		7	7	6	19	23	S	S	S	S	S	R	S
2011	664/11	GAR	LEK	08.07.11	OGAWA	El Tor	positive	Classical	O1	B		7	7	6	14	23	S	S	S	S	S	R	S
2011	704/11	GAR	ACC	09.07.11	OGAWA	El Tor	positive	Classical	O1								S	S	S	S	S	R	S
2011	749/11	GAR	ACC	14.07.11	OGAWA	El Tor	positive	Classical	O1	B	ST69	7	7	6	21	23	S	S	S	S	S	R	S
2011	755/11	CEN	AGW	17.07.11	OGAWA	El Tor	positive	Classical	O1	H	ST69	7	7	6	18	10	S	S	S	S	S	R	S
2011	760/11	GAR	ACC	14.07.11	OGAWA	El Tor	positive	Classical	O1								S	S	S	S	S	R	S
2011	780/11	CEN	GOE	19.07.11	OGAWA	El Tor	positive	Classical	O1	H		7	7	6	14	23	S	S	S	S	S	R	S
2011	810/11	GAR	ACC	18.07.11	OGAWA	El Tor	positive	Classical	O1								S	S	S	S	S	R	S
2011	856/11	GAR	ACC	15.08.11	OGAWA	El Tor	positive	Classical	O1	I		7	7	6	19	10	S	S	S	S	S	R	S
2011	858/11	GAR	ACC	15.08.11	OGAWA	El Tor	positive	Classical	O1								S	S	S	S	S	R	S
2011	870/11	GAR	LEK	17.08.11	OGAWA	El Tor	positive	Classical	O1	I	ST69	7	7	6	19	10	S	S	S	S	S	R	S
2012	010/12	GAR	ACC	26.01.12	OGAWA	El Tor	positive	Classical	O1	D	ST69	5	3	6	15	14	I	S	SD	S	S	S	R
2012	053/12	GAR	GAE	27.03.12	OGAWA	El Tor	positive	Classical	O1	C	ST69	7	7	6	17	20	S	S	S	S	S	R	S
2012	201/12	GAR	ACC	23.04.12	OGAWA	El Tor	positive	Classical	O1	F		9	3	6	21	16	I	S	SD	S	S	R	R
2012	426/12	CEN	AWS	17.08.12	OGAWA	El Tor	positive	Classical	O1	F		9	3	6	21	16	I	S	SD	S	S	R	R
2012	463/12	GAR	ACC	04.09.12	OGAWA	El Tor	positive	Classical	O1								I	S	SD	S	S	R	R
2012	471/12	GAR	ACC	04.09.12	OGAWA	El Tor	positive	Classical	O1								I	S	SD	S	S	R	R
2012	477/12	GAR	UNKOWN	04.09.12	OGAWA	El Tor	positive	Classical	O1								I	S	SD	S	S	R	R
2012	480/12	GAR	ACC	05.09.12	OGAWA	El Tor	positive	Classical	O1								I	S	SD	S	S	R	R
2012	490/12	GAR	GAS	06.09.12	OGAWA	El Tor	positive	Classical	O1	F		9	3	6	22	16	I	S	SD	S	S	R	R
2012	543/12	CEN	AWS	12.09.12	OGAWA	El Tor	positive	Classical	O1	F		9	3	6	22	16	I	S	SD	S	S	R	R
2012	550/12	GAR	ACC	16.09.12	OGAWA	El Tor	positive	Classical	O1	F		9	3	6	22	17	I	S	SD	S	S	R	R
2012	551/12	GAR	ACC	14.09.12	INABA	El Tor	positive	Classical	O1	J	ST69	9	3	6	12	23	I	S	SD	S	S	S	R
2014	019/14	GAR	ACC	09.06.14	OGAWA	El Tor	positive	Classical	O1	F		9	3	6	13	21	I	S	SD	S	S	R	R
2014	030/14	GAR	ACC	25.06.14	OGAWA	El Tor	positive	Classical	O1								I	S	SD	S	S	R	R
2014	034/14	GAR	ACC	28.06.14	OGAWA	El Tor	positive	Classical	O1	F		9	3	6	12	21	I	S	SD	S	S	R	R
2014	039/14	GAR	ACC	04.07.14	OGAWA	El Tor	positive	Classical	O1	F		9	3	6	12	21	I	S	SD	S	S	R	R
2014	146/14	GAR	LEK	21.07.14	OGAWA	El Tor	positive	Classical	O1	F		6	3	4	9	19	I	S	SD	S	S	R	R
2014	153/14	GAR	ACC	21.07.14	OGAWA	El Tor	positive	Classical	O1	F		9	3	6	12	21	I	S	SD	S	S	R	R
2014	160/14	CEN	GOE	18.07.14	NO O1 NO O139		Negative	Negative	Negative	G	ST212	12	6	4	16	0	S	S	SD	S	S	S	R
2014	169/14	GAR	TEM	20.07.14	NO O1 NO O139		Negative	Negative	Negative	K	ST213	3	4	4	18	0	S	S	S	S	S	S	R
2014	228/14	CEN	AWS	27.07.14	OGAWA	El Tor	positive	Classical	O1	F		9	3	6	12	21	I	S	SD	S	S	R	R
2014	229/14	CEN	AWS	26.07.14	OGAWA	El Tor	positive	Classical	O1								I	S	SD	S	S	R	R
2014	234/14	GAR	GAW	29.07.14	OGAWA	El Tor	positive	Classical	O1	F		9	3	6	12	21	I	S	SD	S	S	R	R
2014	281/14	GAR	LEK	27.07.14	OGAWA	El Tor	positive	Classical	O1								I	S	SD	S	S	R	R
2014	294/14	GAR	ACC	03.08.14	OGAWA	El Tor	positive	Classical	O1	F	ST69	9	3	6	12	21	I	S	SD	S	S	R	R
2014	298/14	CEN	AWS	03.08.14	OGAWA	El Tor	positive	Classical	O1								I	S	SD	S	S	R	R
2014	302/14	CEN	AWS	04.08.14	OGAWA	El Tor	positive	Classical	O1	F		9	3	6	12	21	I	S	SD	S	S	R	R
2014	303/14	CEN	AWS	04.08.14	OGAWA	El Tor	positive	Classical	O1								I	S	SD	S	S	R	R
2014	304/14	CEN	AWS	04.08.14	OGAWA	El Tor	positive	Classical	O1								I	S	SD	S	S	R	R
2014	308/14	CEN	GOE	04.08.14	OGAWA	El Tor	positive	Classical	O1								I	S	SD	S	S	R	R
2014	309/14	CEN	GOE	04.08.14	OGAWA	El Tor	positive	Classical	O1								I	S	SD	S	S	R	R
2014	310/14	CEN	GOE	04.08.14	OGAWA	El Tor	positive	Classical	O1	F		9	3	6	12	21	I	S	SD	S	S	R	R
2014	312/14	CEN	GOE	04.08.14	OGAWA	El Tor	positive	Classical	O1								I	S	SD	S	S	R	R
2014	313/14	GAR	KPK	05.08.14	OGAWA	El Tor	positive	Classical	O1	F		9	3	6	12	21	I	S	SD	S	S	R	R
2014	316/14	CEN	AWS	03.08.14	OGAWA	El Tor	positive	Classical	O1								I	S	SD	S	S	R	R
2014	318/14	CEN	AWS	05.08.14	OGAWA	El Tor	positive	Classical	O1								I	S	SD	S	S	R	R
2014	319/14	CEN	AWS	03.08.14	OGAWA	El Tor	positive	Classical	O1								I	S	SD	S	S	R	R
2014	339/14	GAR	ASA	06.08.14	OGAWA	El Tor	positive	Classical	O1	F		9	3	6	12	21	I	S	SD	S	S	R	R
2014	346/14	CEN	AWS	06.08.14	OGAWA	El Tor	positive	Classical	O1								I	S	SD	S	S	R	R
2014	347/14	CEN	AWS	06.08.14	OGAWA	El Tor	positive	Classical	O1								I	S	SD	S	S	R	R
2014	348/14	CEN	AWS	06.08.14	OGAWA	El Tor	positive	Classical	O1								I	S	SD	S	S	R	R
2014	350/14	CEN	GOW	06.08.14	OGAWA	El Tor	positive	Classical	O1	F		9	3	6	12	21	I	S	SD	S	S	R	R
2014	351/14	CEN	GOW	07.08.14	OGAWA	El Tor	positive	Classical	O1								I	S	SD	S	S	R	R
2014	352/14	GAR	ACC	10.08.14	OGAWA	El Tor	positive	Classical	O1								I	S	SD	S	S	R	R
2014	036/14	GAR	ACC	01.07.14	OGAWA	El Tor	positive	Classical	O1								I	S	SD	S	S	R	R
2014	381/14	GAR	ADE	11.08.14	OGAWA	El Tor	positive	Classical	O1	F		9	3	6	12	21	I	S	SD	S	S	R	R
2014	399/14	CEN	AWS	13.08.14	OGAWA	El Tor	positive	Classical	O1								I	S	SD	S	S	R	R
2014	401/14	GAR	GAE	13.08.14	OGAWA	El Tor	positive	Classical	O1								I	S	SD	S	S	R	R
2014	403/14	GAR	GAE	19.08.14	OGAWA	El Tor	positive	Classical	O1								I	S	SD	S	S	R	R
2014	406/14	GAR	GAE	16.08.14	OGAWA	El Tor	positive	Classical	O1	F		9	3	6	12	21	I	S	SD	S	S	R	R
2014	412/14	GAR	ACC	15.08.14	OGAWA	El Tor	positive	Classical	O1	F		9	3	6	12	21	I	S	SD	S	S	R	R
2014	413/14	CEN	AWS	02.08.14	OGAWA	El Tor	positive	Classical	O1								I	S	SD	S	S	R	R
2014	414/14	CEN	AWS	27.08.14	OGAWA	El Tor	positive	Classical	O1								I	S	SD	S	S	R	R
2014	417/14	CEN	AWS	26.08.14	OGAWA	El Tor	positive	Classical	O1	F		9	3	6	12	21	I	S	SD	S	S	R	R
2014	425/14	GAR	ACC	07.09.14	OGAWA	El Tor	positive	Classical	O1	F		9	3	6	12	22	I	S	SD	S	S	R	R
2014	426/14	GAR	ACC	01.09.14	OGAWA	El Tor	positive	Classical	O1								I	S	SD	S	S	R	R
2014	427/14	GAR	ACC	01.09.14	OGAWA	El Tor	positive	Classical	O1								I	S	SD	S	S	R	R
2014	455/14	GAR	ACC	12.10.14	OGAWA	El Tor	positive	Classical	O1								I	S	SD	S	S	R	R
2014	468/14	GAR	ACC	22.10.14	OGAWA	El Tor	positive	Classical	O1	F		9	3	6	11	21	I	S	SD	S	S	R	R
2014	471/14	GAR	GAS	22.10.14	OGAWA	El Tor	positive	Classical	O1	F		9	3	6	12	21	I	S	SD	S	S	R	R
2014	475/14	GAR	GAS	22.10.14	OGAWA	El Tor	positive	Classical	O1								I	S	SD	S	S	R	R
2014	479/14	GAR	ACC	23.10.14	OGAWA	El Tor	positive	Classical	O1								I	S	SD	S	S	R	R
2014	059/14	GAR	GAS	09.07.14	NO O1 NO O139		Negative	Negative	Negative	E	ST211	8	3	8	14	0	S	S	SD	S	S	R	R
2014	061/14	GAR	ACC	09.07.14	OGAWA	El Tor	positive	Classical	O1								I	S	SD	S	S	R	R
2014	083/14	GAR	ACC	14.07.14	OGAWA	El Tor	positive	Classical	O1								I	S	SD	S	S	R	R
2014	K8	ASH	 Russia	17/9/2014	OGAWA	El Tor	positive	Classical	O1	F		9	3	6	11	21	I	S	SD	S	S	R	R
2014	K13	ASH	Bontoduase	29/9/2014	OGAWA	El Tor	positive	Classical	O1								I	S	SD	S	S	R	R
2014	K14	ASH	Bontoduase	29/9/2014	OGAWA	El Tor	positive	Classical	O1	F	ST69	9	3	6	11	23	I	S	SD	S	S	R	R
2014	K15	ASH	Bontoduase	29/9/2014	OWAGA	El Tor	positive	Classical	O1								I	S	SD	S	S	R	R
2014	K16	ASH	Bontoduase	29/9/2014	OGAWA	El Tor	positive	Classical	O1								I	S	SD	S	S	R	R
2014	K17	ASH	Bontoduase	29/9/2014	OGAWA	El Tor	positive	Classical	O1								I	S	SD	S	S	R	R
2014	K18	ASH	Bontoduase	29/9/2014	OGAWA	El Tor	positive	Classical	O1								I	S	SD	S	S	R	R
2014	K24	ASH	Bontoduase	13.10.14	OWAGA	El Tor	positive	Classical	O1	F		9	3	6	12	23	I	S	SD	S	S	R	R
2014	K29	ASH	Bontoduase	13/10/2014	OWAGA	El Tor	positive	Classical	O1								I	S	SD	S	S	R	R
																							
